# Supplementary material for: Sappanone A Alleviates the Severity of Carbon Tetrachloride-Induced Liver Fibrosis in Mice
Source: Antioxidants (Basel). 2023 Sep 4;12(9):1718. doi: 10.3390/antiox12091718 (PMC10526100; doi:10.3390/antiox12091718)
Supplement: Supplementary file 1 [file antioxidants-12-01718-s001.zip]

Archive with 3 entries (3 files):
- Supplementary Figure S1.JPG
- Supplementary Figure S2.JPG
- Supplementary Figure S3.JPG
